# Supplementary material for: 5α-cyprinol sulfate, a bile salt from fish, induces diel vertical migration in Daphnia
Source: eLife. 2019 May 2;8:e44791. doi: 10.7554/eLife.44791 (PMC6559785; doi:10.7554/eLife.44791)
Supplement: Figure 1—source data 1. [file elife-44791-fig1-data1.csv]

Treatment	Depth on day 2 after incubation [cm]
Control	6.5
EFI	76
Fraction 1	9
Fraction 2	30.5
Fraction 3	46
Fraction 4	38
Fraction 5	5.5
Fraction 6	5
Control	21
EFI	91
Fraction 1	19
Fraction 2	7.5
Fraction 3	51.5
Fraction 4	22.5
Fraction 5	9
Fraction 6	3.5
Control	4.5
EFI	56
Fraction 1	4
Fraction 2	9.5
Fraction 3	34
Fraction 4	47.5
Fraction 5	46.375
Fraction 6	5
Control	15.5
EFI	58.5
Fraction 1	33
Fraction 2	31
Fraction 3	61.5
Fraction 4	20.5
Fraction 5	8.125
Fraction 6	21.5
Control	32.5
EFI	79.375
Fraction 1	34.75
Fraction 2	18
Fraction 3	59.5
Fraction 4	21.5
Fraction 5	8.333333333
Fraction 6	27.5
