# Supplementary material for: 5α-cyprinol sulfate, a bile salt from fish, induces diel vertical migration in Daphnia
Source: eLife. 2019 May 2;8:e44791. doi: 10.7554/eLife.44791 (PMC6559785; doi:10.7554/eLife.44791)
Supplement: Figure 3—figure supplement 1—source data 1. [file elife-44791-fig3-figsupp1-data1.xlsx]

## Sheet: Tabelle1
Treatment	Depth on day 3 after incubation [cm]
Control	0.5
Control	36
Control	59.5
Control	18
EFI	85.625
EFI	64.5
EFI	86
EFI	95
Carp bile extract (1nM CPS)	92
Carp bile extract (1nM CPS)	86
Carp bile extract (1nM CPS)	91.25
Carp bile extract (1nM CPS)	88
Carp bile extract (2nM CPS)	93
Carp bile extract (2nM CPS)	89.5
Carp bile extract (2nM CPS)	71.5
Carp bile extract (2nM CPS)	65
Trout bile extract (0.4nM CPS)	91
Trout bile extract (0.4nM CPS)	57
Trout bile extract (0.4nM CPS)	66.25
Trout bile extract (0.4nM CPS)	19.5
Trout bile extract (3.9nM CPS)	69
Trout bile extract (3.9nM CPS)	69.5
Trout bile extract (3.9nM CPS)	85.5
Trout bile extract (3.9nM CPS)	92
