# Supplementary material for: 5α-cyprinol sulfate, a bile salt from fish, induces diel vertical migration in Daphnia
Source: eLife. 2019 May 2;8:e44791. doi: 10.7554/eLife.44791 (PMC6559785; doi:10.7554/eLife.44791)
Supplement: Figure 4—source data 1. [file elife-44791-fig4-data1.xlsx]

## Sheet: A
Treatment	Depth on day 2 after incubation [cm]
Control	7.5
Control	6.5
Control	23.5
Control	8.5
EFI	90.8333
EFI	73.5
EFI	87
EFI	90.5
1pM CPS	24
1pM CPS	21.5
1pM CPS	3.33333
1pM CPS	4.5
10pM CPS	13
10pM CPS	10.5
10pM CPS	3
10pM CPS	5.5
107pM CPS	81.5
107pM CPS	35
107pM CPS	90
107pM CPS	76
1070pM CPS	64.5
1070pM CPS	55.5
1070pM CPS	77.5
1070pM CPS	85
10700pM CPS	77
10700pM CPS	74
10700pM CPS	78
10700pM CPS	44
1pM CPS	7
10pM CPS	33.5

## Sheet: B
Treatment	Depth on day 2 after incubation [cm]
Control	21
EFI	90
19pM TCDCA	11
190pM TCDCA	13
1900pM TCDCA	13
19000pM TCDCA	16
190000pM TCDCA	22
1900000pM TCDCA	31
19000000pM TCDCA	84.375
Control	10
EFI	48
19pM TCDCA	15
190pM TCDCA	18.5
1900pM TCDCA	13.5
19000pM TCDCA	10.5
190000pM TCDCA	18
1900000pM TCDCA	38
19000000pM TCDCA	21
Control	8
EFI	81
19pM TCDCA	21.5
190pM TCDCA	11
1900pM TCDCA	19
19000pM TCDCA	23.5
190000pM TCDCA	14
1900000pM TCDCA	71.5
19000000pM TCDCA	66.5
Control	12.75
EFI	90.5
19pM TCDCA	12.5
190pM TCDCA	21
1900pM TCDCA	12
19000pM TCDCA	15
190000pM TCDCA	59
1900000pM TCDCA	23.5
19000000pM TCDCA	82

## Sheet: C
Treatment	Depth on day 3 after incubation [cm]
Control	1
EFI	91.5
25pM CDCA	15
250pM CDCA	16.875
2500pM CDCA	24
25000pM CDCA	14.5
250000pM CDCA	25
2500000pM CDCA	19.5
25000000pM CDCA	22
Control	5
EFI	56.6667
25pM CDCA	7.5
250pM CDCA	14.375
2500pM CDCA	11
25000pM CDCA	17.5
250000pM CDCA	5.5
2500000pM CDCA	15
25000000pM CDCA	0.5
Control	1
EFI	59.5
25pM CDCA	18.5
250pM CDCA	4
2500pM CDCA	16
25000pM CDCA	20
250000pM CDCA	20.5
2500000pM CDCA	27.5
25000000pM CDCA	2.5
Control	6.5
EFI	84
25pM CDCA	29
250pM CDCA	15.75
2500pM CDCA	5
25000pM CDCA	4
250000pM CDCA	0
2500000pM CDCA	50.375
25000000pM CDCA	7.125
