# Supplementary material for: 5α-cyprinol sulfate, a bile salt from fish, induces diel vertical migration in Daphnia
Source: eLife. 2019 May 2;8:e44791. doi: 10.7554/eLife.44791 (PMC6559785; doi:10.7554/eLife.44791)
Supplement: Figure 4—figure supplement 3—source data 1. [file elife-44791-fig4-figsupp3-data1.xlsx]

## Sheet: A
TCDCA	Ratio TCDCA/GCA		TCDCA = Taurochenodeoxycholic acid
[µM]	[PA]		GCA= Glycocholic acid
0	0.176191
1.91685	0.71678
7.66739	2.01833
7.66739	2.11285
1.91685	0.646574
0	0.156109
7.66739	2.0603
1.91685	0.676725
0	0.169925
7.66739	2.06115
5.75054	1.41049
5.75054	1.4404
5.75054	1.44775

## Sheet: B
Cholesteryl sulfate	Ratio ChS/GCA		ChS = Cholesteryl sulfate
[µM]	[PA]		GCA= Glycocholic acid
0	0.229045
20.4625	11.4731
12.2775	6.57612
4.09249	1.82539
2.04625	1.54003
2.04625	1.34076
4.09249	2.4297
20.4625	10.0268
0	0.173372
2.04625	1.41748
4.09249	1.97974
12.2775	6.59704
20.4625	9.19842
0	0.181486
4.09249	1.99798
12.2775	6.33784
